# Supplementary material for: Rapid, economical diagnostic classification of ATRT molecular subgroup using NanoString nCounter platform
Source: Neurooncol Adv. 2024 Jan 16;6(1):vdae004. doi: 10.1093/noajnl/vdae004 (PMC10825849; doi:10.1093/noajnl/vdae004)
Supplement: vdae004_suppl_Supplementary_Data [file vdae004_suppl_supplementary_data.xlsx]

## Sheet: Sample Summary
Sample summary
				Aclass Classification Results								MNP Classification results
ID	Material	Chemistry	Tumor_Type	Quality_Score	QC Remarks	Class	Prediction_Score	Model_Agreement	Low_Prediction_Score (<0.7)	Torchia_et_al_2016_GEP	Meth_Array_ID	MNP	MNP_Score	Low_Prediction_Score (<0.9)	Aclass_vs_MNP
RBTC45	Tissue	Legacy	ATRT	1952.5	PASS	SHH	0.871849	1
RBTC48	RNA	Legacy	ATRT	310.679	PASS	SHH	0.924723	1		SHH	3998909183_R03C01	SHH	0.998664		1
RBTC54	RNA	XT	ATRT	1418.71	PASS	SHH	0.941953	1		SHH	6969568068_R03C01	SHH	0.999249		1
RBTC56	RNA	XT	ATRT	30025.5	PASS	TYR	0.885934	1		TYR	203219640001_R03C01	TYR	0.981629		1
RBTC60	Tissue	XT	ATRT	10010.3	PASS	SHH	0.892291	1		SHH
RBTC64	RNA	Legacy	ATRT	3753.86	PASS	TYR	0.953702	1		TYR	6969568067_R03C01	TYR	0.99967		1
RBTC67	Tissue	XT	ATRT	15703.6	PASS	SHH	0.685367	0.563636	BELOW_THRESHOLD	SHH	203219640001_R01C01	SHH	0.957995		1
RBTC68	Tissue	XT	ATRT	10915.6	PASS	MYC	0.89365	1		MYC
RBTC83	RNA	Legacy	ATRT	2905.51	PASS	TYR	0.93359	1		TYR	6969568067_R04C02	TYR	0.944779		1
RBTC91	RNA	Legacy	ATRT	1163.63	PASS	MYC	0.917502	1		MYC	6969568067_R02C02	MYC	0.985518		1
RBTC132	Tissue	Legacy	ATRT	3399.79	PASS	SHH	0.952907	1		SHH
RBTC143	Tissue	Legacy	ATRT	1927.72	PASS	TYR	0.95861	1
RBTC162	Tissue	Legacy	ATRT	18.3027	FAIL	TYR	0.679517	0.690909	BELOW_THRESHOLD
RBTC186	RNA	Legacy	ATRT	529.56	PASS	MYC	0.814557	1		MYC	6969568075_R04C01	MYC	0.999632		1
RBTC199	Tissue	XT	ATRT	870.821	PASS	MYC	0.750253	0.854545		MYC	9407201048_R06C02	MYC	0.981774		1
RBTC235	RNA	Legacy	ATRT	1573.98	PASS	SHH	0.813185	1		SHH	6969568075_R03C02	SHH	0.999937		1
RBTC245	RNA	Legacy	ATRT	5636.14	PASS	TYR	0.958977	1		TYR	6969568042_R05C02	TYR	0.999816		1
RBTC247	RNA	Legacy	ATRT	863.46	PASS	SHH	0.957355	1		SHH	6969568042_R06C01	SHH	0.999768		1
RBTC248	RNA	Legacy	ATRT	1474.74	PASS	SHH	0.907959	1		SHH	9878820167_R02C02	SHH	0.919776		1
RBTC250	Tissue	XT	ATRT	7787.59	PASS	SHH	0.939616	1		SHH	9829119173_R05C01	SHH	0.999928		1
RBTC256	Tissue	XT	ATRT	11902.3	PASS	MYC	0.652514	0.454545	BELOW_THRESHOLD	SHH	6969568071_R04C02	SHH	0.995521		0
RBTC267	RNA	Legacy	ATRT	2910.6	PASS	MYC	0.72783	0.963636		MYC	9829119024_R02C01	MYC	0.712456	BELOW_THRESHOLD	1
RBTC271	RNA	XT	ATRT	18322.9	PASS	TYR	0.952847	1		TYR	203219650208_R07C01	TYR	0.999546		1
RBTC272	Tissue	XT	ATRT	8437.29	PASS	TYR	0.858871	1		TYR
RBTC273	RNA	XT	ATRT	14196.5	PASS	MYC	0.843768	1		MYC
RBTC274	RNA	XT	ATRT	20940.7	PASS	TYR	0.879335	1		TYR	203219640001_R08C01	TYR	0.654838	BELOW_THRESHOLD	1
RBTC275	RNA	Legacy	ATRT	1677.31	PASS	SHH	0.897214	1		SHH	3998909183_R02C01	SHH	0.99861		1
RBTC277	Tissue	Legacy	ATRT	3530.14	PASS	SHH	0.915122	1		SHH	3998909036_R05C01	SHH	0.999616		1
RBTC278	RNA	Legacy	ATRT	3327.58	PASS	SHH	0.908063	1		SHH	6969568042_R04C01	SHH	0.999393		1
RBTC287	RNA	XT	ATRT	2210.89	PASS	MYC	0.887421	1		MYC
RBTC288	RNA	Legacy	ATRT	486.941	PASS	MYC	0.923277	1		MYC	3998909183_R06C01	MYC	0.999967		1
RBTC290	RNA	Legacy	ATRT	2454.45	PASS	SHH	0.863089	1		SHH	3998909183_R01C02	SHH	0.999703		1
RBTC295	RNA	XT	ATRT	25513.5	PASS	MYC	0.836797	1		MYC
RBTC296	RNA	Legacy	ATRT	1047.09	PASS	MYC	0.921322	1		MYC	3998909099_R06C01	MYC	0.999941		1
RBTC297	RNA	Legacy	ATRT	2227.61	PASS	MYC	0.857077	1		MYC	3998909099_R03C02	SHH	0.687159	BELOW_THRESHOLD	0
RBTC298	Tissue	XT	ATRT	11187.6	PASS	TYR	0.885127	1		TYR	3998909099_R01C01	TYR	0.996549		1
RBTC299	RNA	Legacy	ATRT	2701.05	PASS	SHH	0.888175	1		SHH	6969568042_R02C01	SHH	0.997812		1
RBTC300	RNA	Legacy	ATRT	3239.35	PASS	MYC	0.932572	1		MYC	3998909099_R04C01	MYC	0.997445		1
RBTC301	RNA	Legacy	ATRT	3003.55	PASS	MYC	0.879927	1		MYC	3998909099_R04C02	MYC	0.999862		1
RBTC302	RNA	Legacy	ATRT	1461.09	PASS	SHH	0.949134	1		SHH	3998909099_R01C02	SHH	0.995049		1
RBTC303	RNA	Legacy	ATRT	3238.18	PASS	TYR	0.74869	0.818182		TYR	3998909099_R06C02	TYR	0.62979	BELOW_THRESHOLD	1
RBTC304	RNA	Legacy	ATRT	2084.5	PASS	SHH	0.951746	1		SHH	3998909099_R05C01	SHH	0.999723		1
RBTC306	RNA	Legacy	ATRT	1394.99	PASS	SHH	0.925631	1		SHH	3998909099_R02C02	SHH	0.955736		1
RBTC308	RNA	Legacy	ATRT	2304.98	PASS	TYR	0.955487	1		TYR	6969568009_R06C02	TYR	0.999891		1
RBTC318	Tissue	Legacy	ATRT	4641.67	PASS	SHH	0.865553	1
RBTC320	Tissue	Legacy	ATRT	4239.4	PASS	SHH	0.874597	1
RBTC321	Tissue	Legacy	ATRT	4853.26	PASS	TYR	0.96058	1
RBTC322	Tissue	Legacy	ATRT	1928.19	PASS	TYR	0.951211	1
RBTC323	Tissue	Legacy	ATRT	3379.13	PASS	SHH	0.954487	1
RBTC327	RNA	Legacy	ATRT	1969.03	PASS	TYR	0.943437	1		TYR	100994770012_R01C01	TYR	0.999134		1
RBTC330	RNA	Legacy	ATRT	6750.53	PASS	SHH	0.48503	0.6	BELOW_THRESHOLD	TYR	6969568071_R01C01	TYR	0.973763		0
RBTC331	RNA	Legacy	ATRT	2439.53	PASS	TYR	0.931935	1		TYR	6969568009_R05C01	TYR	0.999698		1
RBTC332	RNA	Legacy	ATRT	2016.44	PASS	MYC	0.705051	0.618182		TYR	100994770012_R02C01	TYR	0.783981	BELOW_THRESHOLD	0
RBTC336	RNA	Legacy	ATRT	2130.89	PASS	MYC	0.888023	1		MYC	100994770012_R03C01	MYC	0.993609		1
RBTC342	RNA	Legacy	ATRT	2618.19	PASS	TYR	0.955505	1		TYR	3998909097_R04C01	TYR	0.561953	BELOW_THRESHOLD	1
RBTC343	RNA	Legacy	ATRT	1479.51	PASS	TYR	0.880481	1		TYR
RBTC346	Tissue	Legacy	ATRT	9136.48	PASS	SHH	0.714758	0.8		SHH	100994770012_R02C02	SHH	0.995253		1
RBTC347	RNA	Legacy	ATRT	2435.19	PASS	MYC	0.91439	1		MYC	100994770012_R03C02	MYC	0.984725		1
RBTC348	RNA	Legacy	ATRT	1905.49	PASS	TYR	0.940578	1		TYR	100994770012_R04C02	TYR	0.998718		1
RBTC365	Tissue	Legacy	ATRT	2898.83	PASS	MYC	0.912881	1
RBTC367	Tissue	Legacy	ATRT	2625.55	PASS	SHH	0.934653	1
RBTC384	RNA	Legacy	ATRT	3662.48	PASS	TYR	0.914849	1		TYR	6969568068_R06C01	TYR	0.999506		1
RBTC389	Tissue	Legacy	ATRT	10310	PASS	SHH	0.709532	0.981818
RBTC403	RNA	Legacy	ATRT	2115.2	PASS	MYC	0.894896	1		MYC	6969568068_R05C02	MYC	0.999995		1
RBTC415	RNA	Legacy	ATRT	1844.58	PASS	MYC	0.828444	1		MYC	6969568075_R06C02	MYC	0.976948		1
RBTC419	RNA	Legacy	ATRT	3471.49	PASS	TYR	0.921578	1		TYR	6929689164_R04C02	TYR	0.999312		1
RBTC422	RNA	Legacy	ATRT	3717.81	PASS	TYR	0.935321	1		TYR	6929689154_R01C01	TYR	0.999787		1
RBTC424	RNA	Legacy	ATRT	5942.74	PASS	TYR	0.887187	1		TYR	6929689068_R01C02	TYR	0.99954		1
RBTC425	RNA	Legacy	ATRT	6718.26	PASS	MYC	0.745184	0.709091		MYC	6929689068_R06C02	SHH	0.1807	BELOW_THRESHOLD	0
RBTC427	RNA	Legacy	ATRT	6879.94	PASS	TYR	0.931919	1		TYR	6929689145_R02C01	TYR	0.999697		1
RBTC428	Tissue	Legacy	ATRT	4371.2	PASS	MYC	0.889079	1		MYC	6929689145_R05C01	SHH	0.826664	BELOW_THRESHOLD	0
RBTC432	Tissue	XT	ATRT	11588.4	PASS	MYC	0.749183	0.963636		MYC	9878820167_R04C01	MYC	0.939567		1
RBTC433	RNA	Legacy	ATRT	1566.28	PASS	SHH	0.919416	1		SHH	3998909036_R06C02	SHH	0.99989		1
RBTC434	RNA	Legacy	ATRT	2962.74	PASS	SHH	0.937451	1		SHH	6969568022_R06C01	SHH	0.99654		1
RBTC438	RNA	Legacy	ATRT	1982.43	PASS	SHH	0.96382	1		SHH	9829119024_R04C01	SHH	0.999276		1
RBTC439	RNA	XT	ATRT	14140.8	PASS	TYR	0.830315	1		TYR	6929689145_R03C02	MYC	0.988184		0
RBTC442	RNA	Legacy	ATRT	3591.4	PASS	SHH	0.946583	1		SHH	6969568022_R05C02	SHH	0.999521		1
RBTC446	RNA	Legacy	ATRT	3542.09	PASS	SHH	0.945823	1		SHH	6969568022_R04C01	SHH	0.999699		1
RBTC447	RNA	Legacy	ATRT	1841.94	PASS	TYR	0.695647	0.927273		TYR
RBTC1278	Tissue	Legacy	MRT	1348.24	PASS	MYC	0.893053	1
RBTC1279	Tissue	Legacy	MRT	1302.19	PASS	MYC	0.766625	0.981818
RBTC1288	Tissue	Legacy	MRT	2145.81	PASS	MYC	0.896228	1
RBTC1289	Tissue	Legacy	MRT	209.53	PASS	MYC	0.784486	1
RBTC1290	Tissue	Legacy	MRT	8592.91	PASS	MYC	0.924799	1
RBTC1294	Tissue	Legacy	MRT	1004.53	PASS	MYC	0.906899	1
RBTC1295	Tissue	Legacy	MRT	8860.83	PASS	MYC	0.927545	1
RBTC1296	Tissue	Legacy	MRT	5982.72	PASS	MYC	0.922767	1
RBTC1297	Tissue	Legacy	MRT	13.7995	FAIL	TYR	0.693231	0.763636	BELOW_THRESHOLD
RBTC1298	Tissue	Legacy	MRT	1347.68	PASS	MYC	0.864972	1
RBTC1301	Tissue	Legacy	MRT	1431.43	PASS	MYC	0.910273	1
RBTC1302	Tissue	Legacy	MRT	3882.53	PASS	MYC	0.932379	1
RBTC1621	Tissue	XT	ATRT	13985.7	PASS	TYR	0.941197	1		TYR	3998909099_R02C01	TYR	0.9995		1
RBTC1289_2	Tissue	Legacy	MRT	44.4627	FAIL	TYR	0.631627	0.690909	BELOW_THRESHOLD
RBTC1297_2	Tissue	Legacy	MRT	14.2623	FAIL	TYR	0.670978	0.745455	BELOW_THRESHOLD
RBTC143_2	Tissue	XT	ATRT	1468.81	PASS	TYR	0.956749	1
RBTC162_2	Tissue	XT	ATRT	11.8037	FAIL	TYR	0.652135	0.581818	BELOW_THRESHOLD
RBTC318_2	Tissue	XT	ATRT	6013.52	PASS	SHH	0.867792	1
RBTC320_2	Tissue	XT	ATRT	2953.41	PASS	SHH	0.867588	1
RBTC321_2	Tissue	XT	ATRT	4280.14	PASS	TYR	0.960406	1
RBTC322_2	Tissue	XT	ATRT	1442	PASS	TYR	0.949533	1
RBTC323_2	Tissue	XT	ATRT	4518.88	PASS	SHH	0.955892	1
RBTC365_2	Tissue	XT	ATRT	6910.59	PASS	MYC	0.918214	1
RBTC367_2	Tissue	XT	ATRT	4291.74	PASS	SHH	0.951536	1
RBTC389_2	Tissue	XT	ATRT	7253.11	PASS	SHH	0.724648	0.981818
RBTC427_2	FFPE	XT	ATRT	223.496	PASS	TYR	0.598986	0.527273	BELOW_THRESHOLD	TYR
RBTC434_2	RNA	Legacy	ATRT	4035.2	PASS	SHH	0.957911	1		SHH	6969568022_R06C01	SHH	0.99654		1
RBTC45_2	Tissue	XT	ATRT	2626.83	PASS	SHH	0.88833	1

## Sheet: FF_FFPE dataset1
Dataset	ID	Material	Chemistry	Tumor_Type	Quality_Score	QC Remarks	Class	Prediction_Score	Model_Agreement	Low_Prediction_Score (<0.7)			Avg. Prediction_Score	Avg. Model_Agreement
FF_FFPE_dataset_1	RBTC1458	FF	Legacy	ATRT	2658.27	PASS	MYC	0.698364	0.890909	BELOW_THRESHOLD		FF	0.855319	0.957895
FF_FFPE_dataset_1	RBTC1464	FF	Legacy	ATRT	2421.84	PASS	MYC	0.690731	0.527273	BELOW_THRESHOLD		FFPE	0.770336	0.883333
FF_FFPE_dataset_1	RBTC1442	FF	Legacy	ATRT	2414.27	PASS	MYC	0.881478	1
FF_FFPE_dataset_1	RBTC1469	FF	Legacy	ATRT	3399.53	PASS	MYC	0.899859	1
FF_FFPE_dataset_1	RBTC1468	FF	Legacy	ATRT	4588.55	PASS	MYC	0.867986	1
FF_FFPE_dataset_1	RBTC1435	FF	Legacy	ATRT	4695.44	PASS	MYC	0.913511	1
FF_FFPE_dataset_1	RBTC1450	FF	Legacy	ATRT	4845.34	PASS	SHH	0.620733	0.781818	BELOW_THRESHOLD
FF_FFPE_dataset_1	RBTC1441	FF	Legacy	ATRT	903.48	PASS	SHH	0.884588	1
FF_FFPE_dataset_1	RBTC1432	FF	Legacy	ATRT	1645.45	PASS	SHH	0.905109	1
FF_FFPE_dataset_1	RBTC1449	FF	Legacy	ATRT	2138.86	PASS	SHH	0.795997	1
FF_FFPE_dataset_1	RBTC1429	FF	Legacy	ATRT	2341.32	PASS	SHH	0.932969	1
FF_FFPE_dataset_1	RBTC1472	FF	Legacy	ATRT	3233.38	PASS	SHH	0.861679	1
FF_FFPE_dataset_1	RBTC1471	FF	Legacy	ATRT	5028.16	PASS	SHH	0.935902	1
FF_FFPE_dataset_1	RBTC1443	FF	Legacy	ATRT	872.571	PASS	TYR	0.870893	1
FF_FFPE_dataset_1	RBTC1438	FF	Legacy	ATRT	2218.63	PASS	TYR	0.864531	1
FF_FFPE_dataset_1	RBTC1459	FF	Legacy	ATRT	2659.18	PASS	TYR	0.860913	1
FF_FFPE_dataset_1	RBTC1456	FF	Legacy	ATRT	2890.84	PASS	TYR	0.901842	1
FF_FFPE_dataset_1	RBTC1428	FF	Legacy	ATRT	4073.99	PASS	TYR	0.92621	1
FF_FFPE_dataset_1	RBTC1482	FF	Legacy	ATRT	4949.95	PASS	TYR	0.93777	1
FF_FFPE_dataset_1	RBTC1481	FFPE	Legacy	ATRT	359.671	PASS	MYC	0.769817	0.727273
FF_FFPE_dataset_1	RBTC1475	FFPE	Legacy	ATRT	182.962	PASS	MYC	0.647578	0.909091	BELOW_THRESHOLD
FF_FFPE_dataset_1	RBTC1431	FFPE	Legacy	ATRT	141.423	PASS	SHH	0.553894	0.618182	BELOW_THRESHOLD
FF_FFPE_dataset_1	RBTC1465	FFPE	Legacy	ATRT	538.405	PASS	SHH	0.848017	1
FF_FFPE_dataset_1	RBTC1451	FFPE	Legacy	ATRT	579.866	PASS	SHH	0.912365	1
FF_FFPE_dataset_1	RBTC1433	FFPE	Legacy	ATRT	854.7	PASS	SHH	0.79117	0.981818
FF_FFPE_dataset_1	RBTC1433_2	FFPE	Legacy	ATRT	1567.81	PASS	SHH	0.793787	0.981818
FF_FFPE_dataset_1	RBTC1478	FFPE	Legacy	ATRT	1814.6	PASS	SHH	0.92845	1
FF_FFPE_dataset_1	RBTC1467	FFPE	Legacy	ATRT	297.452	PASS	SHH	0.679842	0.636364	BELOW_THRESHOLD
FF_FFPE_dataset_1	RBTC1462	FFPE	Legacy	ATRT	255.987	PASS	SHH	0.624239	0.8	BELOW_THRESHOLD
FF_FFPE_dataset_1	RBTC1440	FFPE	Legacy	ATRT	162.676	PASS	TYR	0.899611	1
FF_FFPE_dataset_1	RBTC1439	FFPE	Legacy	ATRT	324.796	PASS	TYR	0.795266	0.945455

## Sheet: FF_FFPE dataset2
Dataset	ID	Material	Chemistry	Tumor_Type	Quality_Score	QC Remarks	Class	Prediction_Score	Model_Agreement	Low_Prediction_Score (<0.7)			Avg. Prediction_Score	Avg. Model_Agreement
FF_FFPE_dataset_2	RBTC340	FF	XT	ATRT	108.776	PASS	TYR	0.787007	0.981818			FF	0.85742	0.965909
FF_FFPE_dataset_2	RBTC351	FF	XT	ATRT	1099.35	PASS	SHH	0.939253	1			FFPE	0.827029	0.930909
FF_FFPE_dataset_2	RBTC305	FF	XT	ATRT	1173.73	PASS	TYR	0.891365	1
FF_FFPE_dataset_2	RBTC418	FF	XT	ATRT	2156.1	PASS	TYR	0.958303	1
FF_FFPE_dataset_2	RBTC420	FF	XT	ATRT	2603.81	PASS	SHH	0.840939	1
FF_FFPE_dataset_2	RBTC350	FF	XT	ATRT	3468.37	PASS	TYR	0.863278	0.981818
FF_FFPE_dataset_2	RBTC282	FF	XT	ATRT	3505	PASS	TYR	0.93282	1
FF_FFPE_dataset_2	RBTC377	FF	XT	ATRT	4713.94	PASS	MYC	0.907679	1
FF_FFPE_dataset_2	RBTC397	FF	XT	ATRT	6037.06	PASS	SHH	0.83735	1
FF_FFPE_dataset_2	RBTC345	FF	XT	ATRT	8736.52	PASS	SHH	0.939228	1
FF_FFPE_dataset_2	RBTC344	FF	XT	ATRT	8785.91	PASS	SHH	0.833243	0.981818
FF_FFPE_dataset_2	RBTC426	FF	XT	ATRT	11769.5	PASS	SHH	0.704915	0.763636
FF_FFPE_dataset_2	RBTC1096	FF	XT	ATRT	14733.2	PASS	SHH	0.949971	1
FF_FFPE_dataset_2	RBTC396	FF	XT	ATRT	299.333	PASS	SHH	0.689376	0.8	BELOW_THRESHOLD
FF_FFPE_dataset_2	RBTC253	FF	XT	ATRT	2021.55	PASS	MYC	0.703834	0.945455
FF_FFPE_dataset_2	RBTC286	FF	XT	ATRT	2099.65	PASS	TYR	0.940163	1
FF_FFPE_dataset_2	RBTC1159	FFPE	XT	ATRT	196.081	PASS	MYC	0.634114	0.454545	BELOW_THRESHOLD
FF_FFPE_dataset_2	RBTC399	FFPE	XT	ATRT	9595.58	PASS	MYC	0.649477	0.636364	BELOW_THRESHOLD
FF_FFPE_dataset_2	RBTC312	FFPE	XT	ATRT	308.463	PASS	MYC	0.654925	0.709091	BELOW_THRESHOLD
FF_FFPE_dataset_2	RBTC262	FFPE	XT	ATRT	8.54812	FAIL	TYR	0.671415	0.490909	BELOW_THRESHOLD
FF_FFPE_dataset_2	RBTC313	FFPE	XT	ATRT	26.6353	FAIL	SHH	0.620095	0.872727	BELOW_THRESHOLD
FF_FFPE_dataset_2	RBTC262_2	FFPE	XT	ATRT	29.929	FAIL	SHH	0.461799	0.545455	BELOW_THRESHOLD
FF_FFPE_dataset_2	RBTC1001	FFPE	XT	ATRT	31.0626	FAIL	TYR	0.693937	0.818182	BELOW_THRESHOLD
FF_FFPE_dataset_2	RBTC237	FFPE	XT	ATRT	51.0256	FAIL	MYC	0.747036	0.981818
FF_FFPE_dataset_2	RBTC371	FFPE	XT	ATRT	5587.4	PASS	SHH	0.74439	0.963636
FF_FFPE_dataset_2	RBTC156	FFPE	XT	ATRT	1383.77	PASS	SHH	0.752309	1
FF_FFPE_dataset_2	RBTC370	FFPE	XT	ATRT	10644	PASS	SHH	0.755258	1
FF_FFPE_dataset_2	RBTC314	FFPE	XT	ATRT	1333.4	PASS	SHH	0.773366	1
FF_FFPE_dataset_2	RBTC238	FFPE	XT	ATRT	509.389	PASS	MYC	0.791595	1
FF_FFPE_dataset_2	RBTC417	FFPE	XT	ATRT	19159.9	PASS	MYC	0.659272	0.690909	BELOW_THRESHOLD
FF_FFPE_dataset_2	RBTC363	FFPE	XT	ATRT	2241.12	PASS	SHH	0.812023	1
FF_FFPE_dataset_2	RBTC240	FFPE	XT	ATRT	277.579	PASS	MYC	0.815042	1
FF_FFPE_dataset_2	RBTC1160	FFPE	XT	ATRT	652.581	PASS	MYC	0.822097	1
FF_FFPE_dataset_2	RBTC740_2	FFPE	XT	ATRT	86.7736	FAIL	SHH	0.834274	1
FF_FFPE_dataset_2	RBTC246	FFPE	XT	ATRT	8939.01	PASS	MYC	0.837457	1
FF_FFPE_dataset_2	RBTC740	FFPE	XT	ATRT	100.582	PASS	SHH	0.840365	1
FF_FFPE_dataset_2	RBTC63	FFPE	XT	ATRT	8351.12	PASS	MYC	0.849391	1
FF_FFPE_dataset_2	RBTC380	FFPE	XT	ATRT	7803.16	PASS	SHH	0.852983	1
FF_FFPE_dataset_2	RBTC316	FFPE	XT	ATRT	1201.29	PASS	TYR	0.856177	0.981818
FF_FFPE_dataset_2	RBTC401	FFPE	XT	ATRT	2329.82	PASS	SHH	0.857713	1
FF_FFPE_dataset_2	RBTC402	FFPE	XT	ATRT	6438.74	PASS	MYC	0.707944	0.618182
FF_FFPE_dataset_2	RBTC326	FFPE	XT	ATRT	2399.22	PASS	MYC	0.868526	1
FF_FFPE_dataset_2	RBTC999	FFPE	XT	ATRT	695.539	PASS	SHH	0.891032	1
FF_FFPE_dataset_2	RBTC358	FFPE	XT	ATRT	301.427	PASS	TYR	0.895922	1
FF_FFPE_dataset_2	RBTC368	FFPE	XT	ATRT	6186.86	PASS	TYR	0.911007	1
FF_FFPE_dataset_2	RBTC335	FFPE	XT	ATRT	2103.01	PASS	TYR	0.748839	0.945455
FF_FFPE_dataset_2	RBTC338	FFPE	XT	ATRT	6878.99	PASS	MYC	0.749684	0.581818
FF_FFPE_dataset_2	RBTC307	FFPE	XT	ATRT	69.9802	FAIL	SHH	0.917277	1
FF_FFPE_dataset_2	RBTC1171	FFPE	XT	ATRT	1553.14	PASS	SHH	0.919134	1
FF_FFPE_dataset_2	RBTC241	FFPE	XT	ATRT	1298.21	PASS	MYC	0.920615	1
FF_FFPE_dataset_2	RBTC383	FFPE	XT	ATRT	3642.18	PASS	SHH	0.925737	1
FF_FFPE_dataset_2	RBTC309	FFPE	XT	ATRT	123.026	PASS	TYR	0.926712	1
FF_FFPE_dataset_2	RBTC325	FFPE	XT	ATRT	3651.76	PASS	MYC	0.752617	0.981818
FF_FFPE_dataset_2	RBTC375	FFPE	XT	ATRT	4247.91	PASS	MYC	0.858321	1
FF_FFPE_dataset_2	RBTC339	FFPE	XT	ATRT	4715.05	PASS	MYC	0.796041	0.963636
FF_FFPE_dataset_2	RBTC315	FFPE	XT	ATRT	542.508	PASS	SHH	0.928519	1
FF_FFPE_dataset_2	RBTC239	FFPE	XT	ATRT	5640.28	PASS	SHH	0.936836	1
FF_FFPE_dataset_2	RBTC381	FFPE	XT	ATRT	2769.16	PASS	TYR	0.940526	1
FF_FFPE_dataset_2	RBTC1178	FFPE	XT	ATRT	159.511	PASS	SHH	0.942301	1
FF_FFPE_dataset_2	RBTC146	FFPE	XT	ATRT	498.467	PASS	TYR	0.806425	1
FF_FFPE_dataset_2	RBTC372	FFPE	XT	ATRT	11331.1	PASS	TYR	0.821478	0.963636
FF_FFPE_dataset_2	RBTC373	FFPE	XT	ATRT	8738.34	PASS	TYR	0.949786	1
FF_FFPE_dataset_2	RBTC328	FFPE	XT	ATRT	718.33	PASS	SHH	0.952993	1
FF_FFPE_dataset_2	RBTC329	FFPE	XT	ATRT	666.593	PASS	SHH	0.953491	1
FF_FFPE_dataset_2	RBTC310	FFPE	XT	ATRT	579.533	PASS	TYR	0.954943	1
FF_FFPE_dataset_2	RBTC390	FFPE	XT	ATRT	8578.08	PASS	SHH	0.96066	1
FF_FFPE_dataset_2	RBTC337	FFPE	XT	ATRT	6310.24	PASS	TYR	0.964016	1
FF_FFPE_dataset_2	RBTC407	FFPE	XT	ATRT	2203.22	PASS	MYC	0.834671	1
FF_FFPE_dataset_2	RBTC1203	FFPE	XT	ATRT	7818.27	PASS	SHH	0.965775	1
FF_FFPE_dataset_2	RBTC362	FFPE	XT	ATRT	1267.64	PASS	MYC	0.888426	1
FF_FFPE_dataset_2	RBTC408	FFPE	XT	ATRT	10924.5	PASS	TYR	0.909836	1
